# Supplementary material for: Association between Chronic Knee Pain and Psychological Stress in Those over 50 Years of Age: A Nationwide Cross-Sectional Study Based on the Sixth Korea National Health and Nutrition Examination Survey (KNHANES 2013–2015)
Source: Int J Environ Res Public Health. 2021 Sep 16;18(18):9771. doi: 10.3390/ijerph18189771 (PMC8467605; doi:10.3390/ijerph18189771)
Supplement: Supplementary file 1 [file ijerph-18-09771-s001.zip]

Archive with 1 entries (1 files):
- ijerph-1292566-supplementary.pdf
